# Supplementary material for: Benthic Diatom Blooms of Blue Haslea spp. in the Mediterranean Sea
Source: Mar Drugs. 2023 Nov 8;21(11):583. doi: 10.3390/md21110583 (PMC10672038; doi:10.3390/md21110583)
Supplement: Supplementary file 1 [file marinedrugs-21-00583-s001.zip]

Archive with 1 entries (1 files):
- marinedrugs-2638898-supplementary.pdf
